# Supplementary material for: A new species of Fannia (Diptera, Fanniidae) from Yunnan, China
Source: Zookeys. 2019 Jul 9;862:153–8. doi: 10.3897/zookeys.862.34280 (PMC6635412; doi:10.3897/zookeys.862.34280)
Supplement: XML Treatment for Fannia baihualingensis [file zookeys.862.34280-treatment1.xml]

<!DOCTYPE tp:taxon-treatment
  PUBLIC "-//TaxonX//DTD Taxonomic Treatment Publishing DTD v0 20100105//EN" "tax-treatment-NSO.dtd">
<tp:taxon-treatment xmlns:tp="http://www.plazi.org/taxpub"><tp:treatment-meta><kwd-group><label>Taxon classification</label><kwd><named-content xmlns:xlink="http://www.w3.org/1999/xlink" content-type="kingdom">Animalia</named-content></kwd><kwd><named-content xmlns:xlink="http://www.w3.org/1999/xlink" content-type="order">Diptera</named-content></kwd><kwd><named-content xmlns:xlink="http://www.w3.org/1999/xlink" content-type="family">Fanniidae</named-content></kwd></kwd-group><mixed-citation publication-type="journal"><person-group><name><surname>Yan</surname><given-names>Li-ping</given-names></name><name><surname>Xu</surname><given-names>Wen-tian</given-names></name><name><surname>Wang</surname><given-names>Ming-fu</given-names></name><name><surname>Zhang</surname><given-names>Dong</given-names></name></person-group><article-title>A new species of <italic><tp:taxon-name><tp:taxon-name-part taxon-name-part-type="genus" reg="Fannia">Fannia</tp:taxon-name-part></tp:taxon-name></italic> (<tp:taxon-name><tp:taxon-name-part taxon-name-part-type="order">Diptera</tp:taxon-name-part></tp:taxon-name>, <tp:taxon-name><tp:taxon-name-part taxon-name-part-type="family">Fanniidae</tp:taxon-name-part></tp:taxon-name>) from Yunnan, China</article-title><source>Zookeys</source><day>09</day><month>7</month><year>2019</year><volume>862</volume><fpage>153</fpage><lpage>158</lpage><pub-id pub-id-type="doi">10.3897/zookeys.862.34280</pub-id></mixed-citation></tp:treatment-meta><tp:nomenclature><tp:taxon-name>
            <tp:taxon-name-part taxon-name-part-type="genus" reg="Fannia">Fannia</tp:taxon-name-part>
            <tp:taxon-name-part taxon-name-part-type="species" reg="baihualingensis">baihualingensis</tp:taxon-name-part>
            <object-id xmlns:xlink="http://www.w3.org/1999/xlink" content-type="zoobank" xlink:type="simple">http://zoobank.org/DA934C3A-C351-424A-8421-30EC259742D1</object-id>
          </tp:taxon-name><tp:taxon-status xmlns:xlink="http://www.w3.org/1999/xlink" xlink:type="simple">sp. nov.</tp:taxon-status><xref ref-type="fig" rid="F1">Figures 1</xref><xref ref-type="fig" rid="F2">, 2</xref></tp:nomenclature><tp:treatment-sec sec-type="material" id="SECID0E1FAC"><title>Material examined.</title><p>Holotype ♂: China: Yunnan, Gaoligong, Baihualing, 25.VII.2015, Coll. L.P. Yan &amp; C. Wang (<named-content xmlns:xlink="http://www.w3.org/1999/xlink" content-type="dwc:institutional_code" xlink:type="simple">MBFU</named-content>).</p><p>Paratypes 2 ♂, same data as holotype (<named-content xmlns:xlink="http://www.w3.org/1999/xlink" content-type="dwc:institutional_code" xlink:type="simple">MBFU</named-content>).</p></tp:treatment-sec><tp:treatment-sec sec-type="diagnosis" id="SECID0EMGAC"><title>Diagnosis.</title><p><italic><tp:taxon-name><tp:taxon-name-part taxon-name-part-type="genus" reg="Fannia">Fannia</tp:taxon-name-part><tp:taxon-name-part taxon-name-part-type="species" reg="baihualingensis">baihualingensis</tp:taxon-name-part></tp:taxon-name></italic> can be readily identified by the following character states: distinctly projecting lower calypter; hind coxa bare on posterior surface; hind femur arcuate, with clump of long black setae on swollen part; hind tibia with two <abbrev xmlns:xlink="http://www.w3.org/1999/xlink" xlink:title="anteroventral seta" id="ABBRID0E4GAC" xlink:type="simple">av</abbrev>, hook-like projection on lower margin of cercus curved outward; surstylus very long and slender; bacilliform process absent.</p></tp:treatment-sec><tp:treatment-sec sec-type="description" id="SECID0EBHAC"><title>Description.</title><p>Male. Body length 5.00–6.50 mm (2 specimens measured). Eye bare. Fronto-orbital plate and parafacial with grayish-silvery pollinosity. Frons slightly narrower than the distance between two posterior ocelli at narrowest point, frontal vitta black, frontal setae 7–9, stout. Postocular setae in 1 row, without occipital seta behind the postocular setae on vertex. Parafacial bare, at middle about 3/4 as wide as the width of postpedicel. Antenna grayish black, postpedicel 2 × longer than wide, arista black and short plumose, slightly swollen in basal part. Epistoma not projecting beyond vibrissal angle, vibrissal angle behind frontal angle in profile, subvibrissal setae in 1 row, lateral with one 1 of short setae. Proboscis stout. Palpus black, claviform, longer than the length of prementum.</p><p>Thorax ground color black, without distinct vitta. Postpronotal lobe gray. Presutural <abbrev xmlns:xlink="http://www.w3.org/1999/xlink" xlink:title="acrostichal seta" id="ABBRID0EIHAC" xlink:type="simple">acr</abbrev> biserial, hair-like, only prescutellar pairs slightly stout, dorsocentrals 2+3, <!--PageBreak -->intra-alars 2, supra-alars 2, postpronotals 2, notopleurals 2. Katepisternal setae 1+1, katepisternum without ventral spine. Scutellum black, with 3 pairs of lateral, 2 pair of discal, and 2 pair of apical setae. Calypters white, the lower one slightly projecting beyond the upper one. Wing brownish; veins brown; tegula dark brown; basicosta brownish-yellow; costal spine inconspicuous; node of Rs bare on ventral and dorsal surfaces; vein R<sub>4+5</sub> straight; crossveins without obvious cloud; haltere yellow but brown in basal part. Legs entirely black. Fore femur with complete d, <abbrev xmlns:xlink="http://www.w3.org/1999/xlink" xlink:title="posterodorsal seta" id="ABBRID0EQHAC" xlink:type="simple">pd</abbrev>, and <abbrev xmlns:xlink="http://www.w3.org/1999/xlink" xlink:title="posteroventral seta" id="ABBRID0EUHAC" xlink:type="simple">pv</abbrev> rows, fore tibia with 1 <abbrev xmlns:xlink="http://www.w3.org/1999/xlink" xlink:title="posterodorsal seta" id="ABBRID0EYHAC" xlink:type="simple">pd</abbrev> seta; mid coxa with spin-like setae, mid femur with complete <abbrev xmlns:xlink="http://www.w3.org/1999/xlink" xlink:title="anterodorsal seta" id="ABBRID0E3HAC" xlink:type="simple">ad</abbrev> row, <!--PageBreak -->becoming gradually shorter and denser towards apex, <abbrev xmlns:xlink="http://www.w3.org/1999/xlink" xlink:title="posteroventral seta" id="ABBRID0ECIAC" xlink:type="simple">pv</abbrev> row complete, in 1 row, <abbrev xmlns:xlink="http://www.w3.org/1999/xlink" xlink:title="anterodorsal seta" id="ABBRID0EGIAC" xlink:type="simple">ad</abbrev> rows weak, 5 setae strong in distal part, mid tibia slightly swollen in distal 2/3, with 1 <abbrev xmlns:xlink="http://www.w3.org/1999/xlink" xlink:title="anterodorsal seta" id="ABBRID0EKIAC" xlink:type="simple">ad</abbrev> and 1 <abbrev xmlns:xlink="http://www.w3.org/1999/xlink" xlink:title="posterodorsal seta" id="ABBRID0EOIAC" xlink:type="simple">pd</abbrev>; hind coxa bare on posterior surface, hind femur curved and arcuate, swollen at apex below, the swollen part with a clump of long black setae on postero-ventral (Fig. <xref ref-type="fig" rid="F1">1E</xref>), antero-ventral surface with a complete series of setae, (the apical 4 longer and stronger), hind tibia with 2 <abbrev xmlns:xlink="http://www.w3.org/1999/xlink" xlink:title="anteroventral seta" id="ABBRID0EWIAC" xlink:type="simple">av</abbrev>.</p><fig id="F1" position="float" orientation="portrait"><label>Figure 1.</label><caption><p><italic><tp:taxon-name><tp:taxon-name-part taxon-name-part-type="genus" reg="Fannia">Fannia</tp:taxon-name-part><tp:taxon-name-part taxon-name-part-type="species" reg="baihualingensis">baihualingensis</tp:taxon-name-part></tp:taxon-name></italic> sp. nov. from Yunnan, China, male. <bold>A</bold> Habitus, lateral view <bold>B</bold> Head, lateral view <bold>C</bold> Head, anterior view <bold>D</bold> Abdomen, dorsal view <bold>E</bold> hind femur, anterior view. Scale bars: 1.00 mm (<bold>A</bold>); 0.50 mm (<bold>B–E</bold>).</p></caption><graphic xmlns:xlink="http://www.w3.org/1999/xlink" xlink:href="zookeys-862-153-g001.jpg" position="float" orientation="portrait" xlink:type="simple" id="oo_315660.jpg"/></fig><p>Abdomen long, depressed and flattened. Syntergite 1+2 dark in basal part. Syntergite 1+2 to tergite 4 largely yellow with 1 median inverted black triangular vitta (Fig. <xref ref-type="fig" rid="F1">1D</xref>). Distal half of tergite 4 and all of tergite 5 black gray-pollinose, each tergite with long lateral marginal setae. Sternite 5 profoundly indented on posterior margin and covered with setae (Fig. <xref ref-type="fig" rid="F2">2C</xref>). Cercus slightly rounded, the hook-like projection on its lower margin curved outward. Surstylus very long and slender (Fig. <xref ref-type="fig" rid="F2">2A</xref>), slightly arcuate on apical half. Bacilliform process absent.</p><fig id="F2" position="float" orientation="portrait"><label>Figure 2.</label><caption><p><italic><tp:taxon-name><tp:taxon-name-part taxon-name-part-type="genus" reg="Fannia">Fannia</tp:taxon-name-part><tp:taxon-name-part taxon-name-part-type="species" reg="baihualingensis">baihualingensis</tp:taxon-name-part></tp:taxon-name></italic> sp. nov. from Yunnan, China, male. <bold>A</bold> Terminalia, ventral view <bold>B</bold> Terminalia, lateral view <bold>C</bold> Sternite 5, ventral view. Abbreviations: cerc = cercus; epand = epandrium; hypd apod = hypandrial apodeme; ph apod = phallapodeme; sur = surstylus. Scale bar: 0.25 mm.</p></caption><graphic xmlns:xlink="http://www.w3.org/1999/xlink" xlink:href="zookeys-862-153-g002.jpg" position="float" orientation="portrait" xlink:type="simple" id="oo_315661.jpg"/></fig><p>Female: Unknown.</p></tp:treatment-sec><tp:treatment-sec sec-type="remarks" id="SECID0ENLAC"><title>Remarks.</title><p>According to the keys by <xref ref-type="bibr" rid="B1">Chillcott (1961)</xref>, <xref ref-type="bibr" rid="B2">Hennig (1955)</xref>, and <xref ref-type="bibr" rid="B6">Wang et al. (2010)</xref> and the detailed description by <xref ref-type="bibr" rid="B1">Chillcott (1961</xref>: 142), <xref ref-type="bibr" rid="B4">Pont (1977</xref>: 19), and <xref ref-type="bibr" rid="B2">Hennig (1955:42)</xref>, <italic><tp:taxon-name><tp:taxon-name-part taxon-name-part-type="genus" reg="Fannia">F.</tp:taxon-name-part><tp:taxon-name-part taxon-name-part-type="species" reg="baihualingensis">baihualingensis</tp:taxon-name-part></tp:taxon-name></italic> sp. nov. resembles <italic><tp:taxon-name><tp:taxon-name-part taxon-name-part-type="genus" reg="Fannia">F.</tp:taxon-name-part><tp:taxon-name-part taxon-name-part-type="species" reg="arcuata">arcuata</tp:taxon-name-part></tp:taxon-name></italic>, <italic><tp:taxon-name><tp:taxon-name-part taxon-name-part-type="genus" reg="Fannia">F.</tp:taxon-name-part><tp:taxon-name-part taxon-name-part-type="species" reg="curvipes">curvipes</tp:taxon-name-part></tp:taxon-name></italic>, <italic><tp:taxon-name><tp:taxon-name-part taxon-name-part-type="genus" reg="Fannia">F.</tp:taxon-name-part><tp:taxon-name-part taxon-name-part-type="species" reg="fasciculata">fasciculata</tp:taxon-name-part></tp:taxon-name></italic>, <italic><tp:taxon-name><tp:taxon-name-part taxon-name-part-type="genus" reg="Fannia">F.</tp:taxon-name-part><tp:taxon-name-part taxon-name-part-type="species" reg="gilvitarsis">gilvitarsis</tp:taxon-name-part></tp:taxon-name></italic>, and <italic><tp:taxon-name><tp:taxon-name-part taxon-name-part-type="genus" reg="Fannia">F.</tp:taxon-name-part><tp:taxon-name-part taxon-name-part-type="species" reg="anteroventralis">anteroventralis</tp:taxon-name-part></tp:taxon-name></italic> due to the strongly arcuate hind femur. <italic><tp:taxon-name><tp:taxon-name-part taxon-name-part-type="genus" reg="Fannia">Fannia</tp:taxon-name-part><tp:taxon-name-part taxon-name-part-type="species" reg="gilvitarsis">gilvitarsis</tp:taxon-name-part></tp:taxon-name></italic> and <italic><tp:taxon-name><tp:taxon-name-part taxon-name-part-type="genus" reg="Fannia">F.</tp:taxon-name-part><tp:taxon-name-part taxon-name-part-type="species" reg="anteroventralis">anteroventralis</tp:taxon-name-part></tp:taxon-name></italic> has a black ground-color. The abdomen of <italic><tp:taxon-name><tp:taxon-name-part taxon-name-part-type="genus" reg="Fannia">F.</tp:taxon-name-part><tp:taxon-name-part taxon-name-part-type="species" reg="baihualingensis">baihualingensis</tp:taxon-name-part></tp:taxon-name></italic> sp. nov. is yellow in lateral part. <italic><tp:taxon-name><tp:taxon-name-part taxon-name-part-type="genus" reg="Fannia">Fannia</tp:taxon-name-part><tp:taxon-name-part taxon-name-part-type="species" reg="anteroventralis">anteroventralis</tp:taxon-name-part></tp:taxon-name></italic> has a black haltere at apex, <italic><tp:taxon-name><tp:taxon-name-part taxon-name-part-type="genus" reg="Fannia">F.</tp:taxon-name-part><tp:taxon-name-part taxon-name-part-type="species" reg="baihualingensis">baihualingensis</tp:taxon-name-part></tp:taxon-name></italic> sp. nov. has a yellow haltere at apex.</p><p>Compared with <italic><tp:taxon-name><tp:taxon-name-part taxon-name-part-type="genus" reg="Fannia">F.</tp:taxon-name-part><tp:taxon-name-part taxon-name-part-type="species" reg="arcuata">arcuata</tp:taxon-name-part></tp:taxon-name></italic>, <italic><tp:taxon-name><tp:taxon-name-part taxon-name-part-type="genus" reg="Fannia">F.</tp:taxon-name-part><tp:taxon-name-part taxon-name-part-type="species" reg="curvipes">curvipes</tp:taxon-name-part></tp:taxon-name></italic>, and <italic><tp:taxon-name><tp:taxon-name-part taxon-name-part-type="genus" reg="Fannia">F.</tp:taxon-name-part><tp:taxon-name-part taxon-name-part-type="species" reg="fasciculata">fasciculata</tp:taxon-name-part></tp:taxon-name></italic>, only the hind tibia of <italic><tp:taxon-name><tp:taxon-name-part taxon-name-part-type="genus" reg="Fannia">F.</tp:taxon-name-part><tp:taxon-name-part taxon-name-part-type="species" reg="arcuata">arcuata</tp:taxon-name-part></tp:taxon-name></italic> has a complete <abbrev xmlns:xlink="http://www.w3.org/1999/xlink" xlink:title="anterodorsal seta" id="ABBRID0ETBAE" xlink:type="simple">ad</abbrev> row. <italic><tp:taxon-name><tp:taxon-name-part taxon-name-part-type="genus" reg="Fannia">Fannia</tp:taxon-name-part><tp:taxon-name-part taxon-name-part-type="species" reg="curvipes">curvipes</tp:taxon-name-part></tp:taxon-name></italic>, <italic><tp:taxon-name><tp:taxon-name-part taxon-name-part-type="genus" reg="Fannia">F.</tp:taxon-name-part><tp:taxon-name-part taxon-name-part-type="species" reg="fasciculate">fasciculate</tp:taxon-name-part></tp:taxon-name></italic>, and <italic><tp:taxon-name><tp:taxon-name-part taxon-name-part-type="genus" reg="Fannia">Fannia</tp:taxon-name-part><tp:taxon-name-part taxon-name-part-type="species" reg="baihualingensis">baihualingensis</tp:taxon-name-part></tp:taxon-name></italic> sp. nov. are all only with one <abbrev xmlns:xlink="http://www.w3.org/1999/xlink" xlink:title="anterodorsal seta" id="ABBRID0EYCAE" xlink:type="simple">ad</abbrev>. The male terminalia of <italic><tp:taxon-name><tp:taxon-name-part taxon-name-part-type="genus" reg="Fannia">F.</tp:taxon-name-part><tp:taxon-name-part taxon-name-part-type="species" reg="arcuata">arcuata</tp:taxon-name-part></tp:taxon-name></italic> is also very different from those of the other three species (Fig. <xref ref-type="fig" rid="F3">3B</xref>).</p><fig id="F3" position="float" orientation="portrait"><label>Figure 3.</label><caption><p>Male terminalia of <italic><tp:taxon-name><tp:taxon-name-part taxon-name-part-type="genus" reg="Fannia">Fannia</tp:taxon-name-part></tp:taxon-name></italic> spp. <bold>A</bold><italic><tp:taxon-name><tp:taxon-name-part taxon-name-part-type="genus" reg="Fannia">F.</tp:taxon-name-part><tp:taxon-name-part taxon-name-part-type="species" reg="curvipes">curvipes</tp:taxon-name-part></tp:taxon-name></italic> Malloch (adapted from <xref ref-type="bibr" rid="B1">Chillcott 1961</xref>: fig. 88) <bold>B</bold> Male terminalia, <italic><tp:taxon-name><tp:taxon-name-part taxon-name-part-type="genus" reg="Fannia">F.</tp:taxon-name-part><tp:taxon-name-part taxon-name-part-type="species" reg="arcuata">arcuata</tp:taxon-name-part></tp:taxon-name></italic> Chillcott (adapted from <xref ref-type="bibr" rid="B1">Chillcott 1961</xref>: fig. 89) <bold>C</bold> Male terminalia, <italic><tp:taxon-name><tp:taxon-name-part taxon-name-part-type="genus" reg="Fannia">F.</tp:taxon-name-part><tp:taxon-name-part taxon-name-part-type="species" reg="fasciculata">fasciculata</tp:taxon-name-part></tp:taxon-name></italic> (Loew) (adapted from <xref ref-type="bibr" rid="B2">Hennig 1955</xref>: pl. 4, fig. 75) <bold>D</bold> Male terminalia, <italic><tp:taxon-name><tp:taxon-name-part taxon-name-part-type="genus" reg="Fannia">Fannia</tp:taxon-name-part><tp:taxon-name-part taxon-name-part-type="species" reg="baihualingensis">baihualingensis</tp:taxon-name-part></tp:taxon-name></italic> sp. nov.</p></caption><graphic xmlns:xlink="http://www.w3.org/1999/xlink" xlink:href="zookeys-862-153-g003.jpg" position="float" orientation="portrait" xlink:type="simple" id="oo_315662.jpg"/></fig><!--PageBreak --><p>The male terminalia of <italic><tp:taxon-name><tp:taxon-name-part taxon-name-part-type="genus" reg="Fannia">F.</tp:taxon-name-part><tp:taxon-name-part taxon-name-part-type="species" reg="curvipes">curvipes</tp:taxon-name-part></tp:taxon-name></italic>, <italic><tp:taxon-name><tp:taxon-name-part taxon-name-part-type="genus" reg="Fannia">F.</tp:taxon-name-part><tp:taxon-name-part taxon-name-part-type="species" reg="fasciculate">fasciculate</tp:taxon-name-part></tp:taxon-name></italic>, and <italic><tp:taxon-name><tp:taxon-name-part taxon-name-part-type="genus" reg="Fannia">Fannia</tp:taxon-name-part><tp:taxon-name-part taxon-name-part-type="species" reg="baihualingensis">baihualingensis</tp:taxon-name-part></tp:taxon-name></italic> sp. nov. are very similar, especially the shape of surstylus. However, the new species can be identified by the shape of the cercus. In <italic><tp:taxon-name><tp:taxon-name-part taxon-name-part-type="genus" reg="Fannia">F.</tp:taxon-name-part><tp:taxon-name-part taxon-name-part-type="species" reg="curvipes">curvipes</tp:taxon-name-part></tp:taxon-name></italic> the cercal plate is very slender in its apical half and prolonged into an upcurved process (Fig. <xref ref-type="fig" rid="F3">3A</xref>). The cercus of <italic><tp:taxon-name><tp:taxon-name-part taxon-name-part-type="genus" reg="Fannia">F.</tp:taxon-name-part><tp:taxon-name-part taxon-name-part-type="species" reg="fasciculata">fasciculata</tp:taxon-name-part></tp:taxon-name></italic> is slender and bifurcate at the apex (Fig. <xref ref-type="fig" rid="F3">3C</xref>). The cercus of <italic><tp:taxon-name><tp:taxon-name-part taxon-name-part-type="genus" reg="Fannia">F.</tp:taxon-name-part><tp:taxon-name-part taxon-name-part-type="species" reg="baihualingensis">baihualingensis</tp:taxon-name-part></tp:taxon-name></italic> sp. nov. is slightly rounded, with the hook-like projection on its lower margin strongly curved outward (Fig. <xref ref-type="fig" rid="F3">3D</xref>).</p><p><italic><tp:taxon-name><tp:taxon-name-part taxon-name-part-type="genus" reg="Fannia">Fannia</tp:taxon-name-part><tp:taxon-name-part taxon-name-part-type="species" reg="baihualingensis">baihualingensis</tp:taxon-name-part></tp:taxon-name></italic> sp. nov. can also be distinguished from <italic><tp:taxon-name><tp:taxon-name-part taxon-name-part-type="genus" reg="Fannia">F.</tp:taxon-name-part><tp:taxon-name-part taxon-name-part-type="species" reg="fasciculata">fasciculata</tp:taxon-name-part></tp:taxon-name></italic> by some external characters, such as the number of <abbrev xmlns:xlink="http://www.w3.org/1999/xlink" xlink:title="anteroventral seta" id="ABBRID0EIJAE" xlink:type="simple">av</abbrev> on hind tibia: the new species has only two <abbrev xmlns:xlink="http://www.w3.org/1999/xlink" xlink:title="anteroventral seta" id="ABBRID0EMJAE" xlink:type="simple">av</abbrev>, while <italic><tp:taxon-name><tp:taxon-name-part taxon-name-part-type="genus" reg="Fannia">F.</tp:taxon-name-part><tp:taxon-name-part taxon-name-part-type="species" reg="fasciculata">fasciculata</tp:taxon-name-part></tp:taxon-name></italic> has four or five.</p></tp:treatment-sec><tp:treatment-sec sec-type="etymology" id="SECID0E2JAE"><title>Etymology.</title><p>The new species is named after its type locality, Baihualing.</p></tp:treatment-sec><tp:treatment-sec sec-type="distribution" id="SECID0EAKAE"><title>Distribution.</title><p>Known only from the type locality in Yunnan, China.</p></tp:treatment-sec><ref-list><ref id="B1"><mixed-citation xmlns:xlink="http://www.w3.org/1999/xlink" xlink:type="simple"><person-group><name name-style="western"><surname>Chillcott</surname><given-names>JG</given-names></name></person-group> (<year>1961</year>) <article-title>A revision of the Neartic species of <tp:taxon-name><tp:taxon-name-part taxon-name-part-type="subfamily">Fanniinae</tp:taxon-name-part></tp:taxon-name> (<tp:taxon-name><tp:taxon-name-part taxon-name-part-type="order">Diptera</tp:taxon-name-part></tp:taxon-name>: <tp:taxon-name><tp:taxon-name-part taxon-name-part-type="family">Muscidae</tp:taxon-name-part></tp:taxon-name>).</article-title><source>Canadian Entomologist, Supplement</source><volume>14</volume>(<issue>1960</issue>): <fpage>1</fpage>–<lpage>295</lpage>. <ext-link xlink:type="simple" ext-link-type="doi" xlink:href="10.4039/entm9214fv">https://doi.org/10.4039/entm9214fv</ext-link></mixed-citation></ref><ref id="B2"><mixed-citation xmlns:xlink="http://www.w3.org/1999/xlink" xlink:type="simple"><person-group><name name-style="western"><surname>Hennig</surname><given-names>W</given-names></name></person-group> (<year>1955–1964</year>) <article-title>: Family <tp:taxon-name><tp:taxon-name-part taxon-name-part-type="family">Muscidae</tp:taxon-name-part></tp:taxon-name>.</article-title> In: <person-group><name name-style="western"><surname>Lindner</surname><given-names>E</given-names></name></person-group> (<role>Ed.</role>) <issue-title>Die Fliegen der Paläarktischen Region 63b (part).</issue-title><source>Schweizerbart, Stuttgart</source>, <fpage>1</fpage>–<lpage>99</lpage>.</mixed-citation></ref><ref id="B6"><mixed-citation xmlns:xlink="http://www.w3.org/1999/xlink" xlink:type="simple"><person-group><name name-style="western"><surname>Wang</surname><given-names>MF</given-names></name><name name-style="western"><surname>Zhang</surname><given-names>D</given-names></name><name name-style="western"><surname>Cheng</surname><given-names>XL</given-names></name></person-group> (<year>2010</year>) <article-title>Taxonomic review of the <italic><tp:taxon-name><tp:taxon-name-part taxon-name-part-type="genus"/><tp:taxon-name-part taxon-name-part-type="species">posticata</tp:taxon-name-part></tp:taxon-name></italic>-group of <italic><tp:taxon-name><tp:taxon-name-part taxon-name-part-type="genus">Fannia</tp:taxon-name-part></tp:taxon-name></italic> Robineau-Desvoidy (<tp:taxon-name><tp:taxon-name-part taxon-name-part-type="order">Diptera</tp:taxon-name-part></tp:taxon-name>: <tp:taxon-name><tp:taxon-name-part taxon-name-part-type="family">Fanniidae</tp:taxon-name-part></tp:taxon-name>), with the description of two new species from China. Annales de la Société entomologique de France (N.S.</article-title><source>)</source><volume>46</volume>: <fpage>481</fpage>–<lpage>485</lpage>. <ext-link xlink:type="simple" ext-link-type="doi" xlink:href="10.1080/00379271.2010.10697685">https://doi.org/10.1080/00379271.2010.10697685</ext-link></mixed-citation></ref><ref id="B4"><mixed-citation xmlns:xlink="http://www.w3.org/1999/xlink" xlink:type="simple"><person-group><name name-style="western"><surname>Pont</surname><given-names>AC</given-names></name></person-group> (<year>1977</year>) <article-title>A revision of Australian <tp:taxon-name><tp:taxon-name-part taxon-name-part-type="family">Fanniidae</tp:taxon-name-part></tp:taxon-name> (<tp:taxon-name><tp:taxon-name-part taxon-name-part-type="order">Diptera</tp:taxon-name-part></tp:taxon-name>: <tp:taxon-name><tp:taxon-name-part taxon-name-part-type="parvorder">Calyptratae</tp:taxon-name-part></tp:taxon-name>).</article-title><source>Australian Journal of Zoology, Supplementary Series</source><volume>51</volume>: <fpage>1</fpage>–<lpage>60</lpage>. <ext-link xlink:type="simple" ext-link-type="doi" xlink:href="10.1071/AJZS051">https://doi.org/10.1071/AJZS051</ext-link></mixed-citation></ref></ref-list></tp:taxon-treatment>
